# Supplementary material for: An early warning signal for grassland degradation on the Qinghai-Tibetan Plateau
Source: Nat Commun. 2023 Oct 12;14:6406. doi: 10.1038/s41467-023-42099-4 (PMC10570289; doi:10.1038/s41467-023-42099-4)
Supplement: Supplementary file 4 — Source Data [file 41467_2023_42099_MOESM4_ESM.zip]

Archive with 82 entries (71 files):
- Figure06/
- Figure06/Figure06e.xlsx
- Figure06/Figure6a-d/
- Figure06/Figure6a-d/Figure6a_SR_current.img
- Figure06/Figure6a-d/Figure6a_SR_current.img.aux.xml
- Figure06/Figure6a-d/Figure6a_SR_current.img.xml
- Figure06/Figure6a-d/Figure6b_SR_threshold_RCP26.img
- Figure06/Figure6a-d/Figure6b_SR_threshold_RCP26.img.aux.xml
- Figure06/Figure6a-d/Figure6b_SR_threshold_RCP26.img.xml
- Figure06/Figure6a-d/Figure6c_SR_threshold_RCP45.img
- Figure06/Figure6a-d/Figure6c_SR_threshold_RCP45.img.aux.xml
- Figure06/Figure6a-d/Figure6c_SR_threshold_RCP45.img.xml
- Figure06/Figure6a-d/Figure6d_SR_threshold_RCP85.img
- Figure06/Figure6a-d/Figure6d_SR_threshold_RCP85.img.aux.xml
- Figure06/Figure6a-d/Figure6d_SR_threshold_RCP85.img.xml
- Figure01/
- Figure01/Figures1_grassland.img
- Figure01/Figures1_grassland.img.aux.xml
- Figure01/Figures1_grassland.img.vat.cpg
- Figure01/Figures1_grassland.img.vat.dbf
- Figure01/Figures1_grassland.rrd
- Figure02/
- Figure02/Fgiure2a_Multi-year_mean_actual_GI_QTP.img
- Figure02/Fgiure2a_Multi-year_mean_actual_GI_QTP.img.aux.xml
- Figure02/Fgiure2a_Multi-year_mean_actual_GI_QTP.rrd
- Figure02/Fgiure2b_19802017.img
- Figure02/Fgiure2b_19802017.img.aux.xml
- Figure02/Fgiure2b_19802017.rrd
- Figure02/Fgiure2c_19801989.img
- Figure02/Fgiure2c_19801989.img.aux.xml
- Figure02/Fgiure2c_19801989.rrd
- Figure02/Fgiure2d_19901999.img
- Figure02/Fgiure2d_19901999.img.aux.xml
- Figure02/Fgiure2d_19901999.rrd
- Figure02/Fgiure2d_20002017.img
- Figure02/Fgiure2d_20002017.img.aux.xml
- Figure02/Fgiure2d_20002017.rrd
- Figure03/
- Figure03/Figure3a/
- Figure03/Figure3a/Figure3a_GI_threshold.img
- Figure03/Figure3a/Figure3a_GI_threshold.rrd
- Figure03/Figure3b.xlsx
- Figure03/Figure3c/
- Figure03/Figure3c/Figure3c_ActSR_minus_SRThreshold.img
- Figure03/Figure3c/Figure3c_ActSR_minus_SRThreshold.img.aux.xml
- Figure03/Figure3c/Figure3c_ActSR_minus_SRThreshold.img.xml
- Figure03/Figure3c.xlsx
- Figure03/Figure3d/
- Figure03/Figure3d/Figure3d_ACT_GI_ratio_to_GIthrehold.img
- Figure03/Figure3d/Figure3d_ACT_GI_ratio_to_GIthrehold.img.aux.xml
- Figure03/Figure3d/Figure3d_ACT_GI_ratio_to_GIthrehold.img.xml
- Figure03/Figure3d.xlsx
- Figure04/
- Figure04/Figure4abcef/
- Figure04/Figure4abcef/Figure4a.img
- Figure04/Figure4abcef/Figure4a.img.vat.cpg
- Figure04/Figure4abcef/Figure4a.img.vat.dbf
- Figure04/Figure4abcef/Figure4a.rrd
- Figure04/Figure4abcef/Figure4b.img
- Figure04/Figure4abcef/Figure4b.img.vat.cpg
- Figure04/Figure4abcef/Figure4b.img.vat.dbf
- Figure04/Figure4abcef/Figure4b.rrd
- Figure04/Figure4abcef/Figure4c.img
- Figure04/Figure4abcef/Figure4c.img.vat.cpg
- Figure04/Figure4abcef/Figure4c.img.vat.dbf
- Figure04/Figure4abcef/Figure4c.rrd
- Figure04/Figure4abcef/Figure4e.img
- Figure04/Figure4abcef/Figure4e.rrd
- Figure04/Figure4abcef/Figure4f.img
- Figure04/Figure4abcef/Figure4f.img.vat.cpg
- Figure04/Figure4abcef/Figure4f.img.vat.dbf
- Figure04/Figure4abcef/Figure4f.rrd
- Figure04/Figure4d.xlsx
- Figure04/NOTE.txt
- Figure05/
- Figure05/Figure5b.xlsx
- Figure05/Figure5c.xlsx
- Figure05/Figure5d.xlsx
- Figure05/Figure5e.xlsx
- Figure05/Figure5f.xlsx
- Figure05/Figure5g.xlsx
- Figure05/Figure5h.xlsx
