# Supplementary material for: An early warning signal for grassland degradation on the Qinghai-Tibetan Plateau
Source: Nat Commun. 2023 Oct 12;14:6406. doi: 10.1038/s41467-023-42099-4 (PMC10570289; doi:10.1038/s41467-023-42099-4)
Supplement: Supplementary file 4 — Source Data [file 41467_2023_42099_MOESM4_ESM.zip › Figure06/Figure06e.xlsx]

## Sheet: Sheet1
	Figure6e
		GI threshold	Current	RCP2.6	RCP4.5	RCP8.5	5-year Running Average
							Current	RCP2.6	RCP4.5	RCP8.5
		SU/ha/year	%	%	%	%	%	%	%	%
		0.5	8.55513	11.9772	10.6464	7.79468	9.44595	11.3199	9.92939	7.44161
		1	13.4981	8.93536	7.22433	5.51331	11.3797	10.4997	8.45736	6.24117
		1.5	11.0266	10.8365	7.22433	5.89354	12.0369	10.0869	7.82727	5.82835
		2	10.6464	10.6464	10.0761	6.84411	10.4508	10.8256	8.75611	6.59967
		2.5	10.0761	10.0761	8.1749	7.03422	9.79902	9.94568	9.46225	7.53938
		3	9.31559	8.74525	9.31559	7.98479	10.4237	9.15263	7.849	6.77892
		3.5	11.597	7.79468	6.27376	5.32319	10.0652	6.55622	8.39218	7.31124
		4	7.22433	3.61217	8.93536	8.74525	7.84356	5.6491	6.08365	6.46388
		4.5	4.37262	7.03422	2.47148	4.75285	4.64965	5.40467	4.98099	6.67572
		5	3.9924	5.13308	5.32319	6.46388	3.9598	5.58935	4.62249	5.20913
		5.5	3.80228	3.9924	6.65399	4.56274	3.32971	4.43237	5.72515	5.16567
		6	1.90114	4.37262	3.80228	4.37262	2.47148	3.60674	5.12222	4.19337
		6.5	1.90114	1.90114	4.94297	4.18251	1.49375	2.27594	3.98153	4.14992
		7	0.76046	1.14068	2.85171	4.37262	0.89082	1.53178	3.16133	4.87778
		7.5	0.19011	2.28137	1.52091	5.70342	0.30418	1.61325	1.58609	4.77458
		8	0.38023	0.95057	1.3308	3.04183	0.20098	1.20587	1.49375	3.67735
		8.5	0.19011	0.57034	1.90114	2.09125	0.27159	0.55405	1.54264	1.84682
		9	0.57034		0.95057	1.14068	0.55948	--	1.11353	1.40141
		9.5			0.38023	1.3308		--	0.3585	1.00489
		10				0.76046		--	--	1.13525
		10.5				1.3308		--	--	0.9723
		11				0.57034		--	--	0.65725
		11.5				0.19011		--	--	0.20641
