# Supplementary material for: An early warning signal for grassland degradation on the Qinghai-Tibetan Plateau
Source: Nat Commun. 2023 Oct 12;14:6406. doi: 10.1038/s41467-023-42099-4 (PMC10570289; doi:10.1038/s41467-023-42099-4)
Supplement: Supplementary file 4 — Source Data [file 41467_2023_42099_MOESM4_ESM.zip › Figure06/Figure6a-d/Figure6a_SR_current.img.aux.xml]

<PAMDataset>
  <PAMRasterBand band="1">
    <Description>Layer_1</Description>
    <Histograms>
      <HistItem>
        <HistMin>0.5</HistMin>
        <HistMax>9.361110687255859</HistMax>
        <BucketCount>256</BucketCount>
        <IncludeOutOfRange>1</IncludeOutOfRange>
        <Approximate>0</Approximate>
        <HistCounts>8|0|0|4|3|2|2|0|2|3|5|3|5|7|4|3|11|6|6|5|8|5|5|2|3|3|3|6|7|3|6|5|4|7|3|1|3|2|3|2|6|3|5|4|2|4|5|2|6|4|4|0|4|7|6|3|4|2|3|2|4|8|3|2|4|6|5|3|1|3|3|5|5|3|3|1|2|6|0|0|5|7|4|3|0|8|5|4|5|6|2|1|3|3|5|12|3|3|4|6|1|3|3|2|2|8|3|3|2|3|1|3|2|2|1|3|4|0|1|1|5|2|2|1|0|0|1|0|2|1|1|1|2|2|6|2|1|3|0|0|2|1|0|0|0|4|2|0|1|0|1|0|3|0|3|1|2|3|0|0|0|2|0|1|0|3|0|0|2|1|1|0|0|1|0|1|0|1|1|0|1|1|0|1|1|2|0|1|1|0|0|0|1|0|0|0|0|0|0|1|0|0|0|0|0|0|0|0|0|0|0|0|0|0|0|0|1|1|0|0|0|0|1|0|0|0|0|0|0|0|0|0|0|0|0|0|1|0|0|0|0|0|0|0|0|0|0|1|0|0|0|0|1|0|0|1</HistCounts>
      </HistItem>
    </Histograms>
    <Metadata>
      <MDI key="LAYER_TYPE">athematic</MDI>
      <MDI key="RepresentationType">ATHEMATIC</MDI>
      <MDI key="STATISTICS_EXCLUDEDVALUES"></MDI>
      <MDI key="STATISTICS_MAXIMUM">9.3611106872559</MDI>
      <MDI key="STATISTICS_MEAN">3.0236751651356</MDI>
      <MDI key="STATISTICS_MINIMUM">0.5</MDI>
      <MDI key="STATISTICS_SKIPFACTORX">1</MDI>
      <MDI key="STATISTICS_SKIPFACTORY">1</MDI>
      <MDI key="STATISTICS_STDDEV">1.7137362894131</MDI>
    </Metadata>
  </PAMRasterBand>
</PAMDataset>
