# Supplementary material for: An early warning signal for grassland degradation on the Qinghai-Tibetan Plateau
Source: Nat Commun. 2023 Oct 12;14:6406. doi: 10.1038/s41467-023-42099-4 (PMC10570289; doi:10.1038/s41467-023-42099-4)
Supplement: Supplementary file 4 — Source Data [file 41467_2023_42099_MOESM4_ESM.zip › Figure06/Figure6a-d/Figure6a_SR_current.img.xml]

<?xml version="1.0" encoding="UTF-8"?>
<metadata xml:lang="zh"><Esri><CreaDate>20210616</CreaDate><CreaTime>16441900</CreaTime><ArcGISFormat>1.0</ArcGISFormat><SyncOnce>TRUE</SyncOnce><DataProperties><lineage><Process ToolSource="c:\program files (x86)\arcgis\desktop10.8\ArcToolbox\Toolboxes\Spatial Analyst Tools.tbx\RasterCalculator" Date="20210616" Time="164419">RasterCalculator "("GI_threshold_AllMCO2MCC_yearly_RCP85_int_divided2.img" &gt; 0) * "GI_th_MCC-MCO2_basedon2100_05degree.img"" E:\00_Work_renew\Tibet_Graze-ClimateChange\_QTP_simulation\_results_Analysis\SIMU_NPP_QTP\GI_threshold_3Scenarios\results_threshold-2100\IMG\GI_th_MCC-MCO2_basedon2100_05degree_GrassOnly.img</Process></lineage></DataProperties></Esri></metadata>
