# Supplementary material for: An early warning signal for grassland degradation on the Qinghai-Tibetan Plateau
Source: Nat Commun. 2023 Oct 12;14:6406. doi: 10.1038/s41467-023-42099-4 (PMC10570289; doi:10.1038/s41467-023-42099-4)
Supplement: Supplementary file 4 — Source Data [file 41467_2023_42099_MOESM4_ESM.zip › Figure06/Figure6a-d/Figure6d_SR_threshold_RCP85.img.aux.xml]

<PAMDataset>
  <PAMRasterBand band="1">
    <Description>Layer_1</Description>
    <Histograms>
      <HistItem>
        <HistMin>0.5</HistMin>
        <HistMax>11.5</HistMax>
        <BucketCount>256</BucketCount>
        <IncludeOutOfRange>1</IncludeOutOfRange>
        <Approximate>0</Approximate>
        <HistCounts>41|0|0|0|0|0|0|0|0|0|0|29|0|0|0|0|0|0|0|0|0|0|0|31|0|0|0|0|0|0|0|0|0|0|36|0|0|0|0|0|0|0|0|0|0|0|37|0|0|0|0|0|0|0|0|0|0|0|42|0|0|0|0|0|0|0|0|0|0|28|0|0|0|0|0|0|0|0|0|0|0|46|0|0|0|0|0|0|0|0|0|0|0|25|0|0|0|0|0|0|0|0|0|0|34|0|0|0|0|0|0|0|0|0|0|0|24|0|0|0|0|0|0|0|0|0|0|0|23|0|0|0|0|0|0|0|0|0|0|22|0|0|0|0|0|0|0|0|0|0|0|23|0|0|0|0|0|0|0|0|0|0|30|0|0|0|0|0|0|0|0|0|0|0|16|0|0|0|0|0|0|0|0|0|0|0|11|0|0|0|0|0|0|0|0|0|0|6|0|0|0|0|0|0|0|0|0|0|0|7|0|0|0|0|0|0|0|0|0|0|0|4|0|0|0|0|0|0|0|0|0|0|7|0|0|0|0|0|0|0|0|0|0|0|3|0|0|0|0|0|0|0|0|0|0|1</HistCounts>
      </HistItem>
    </Histograms>
    <Metadata>
      <MDI key="LAYER_TYPE">athematic</MDI>
      <MDI key="RepresentationType">ATHEMATIC</MDI>
      <MDI key="STATISTICS_EXCLUDEDVALUES"></MDI>
      <MDI key="STATISTICS_MAXIMUM">11.5</MDI>
      <MDI key="STATISTICS_MEAN">4.277566539924</MDI>
      <MDI key="STATISTICS_MINIMUM">0.5</MDI>
      <MDI key="STATISTICS_SKIPFACTORX">1</MDI>
      <MDI key="STATISTICS_SKIPFACTORY">1</MDI>
      <MDI key="STATISTICS_STDDEV">2.6093149201863</MDI>
    </Metadata>
  </PAMRasterBand>
</PAMDataset>
