# Supplementary material for: An early warning signal for grassland degradation on the Qinghai-Tibetan Plateau
Source: Nat Commun. 2023 Oct 12;14:6406. doi: 10.1038/s41467-023-42099-4 (PMC10570289; doi:10.1038/s41467-023-42099-4)
Supplement: Supplementary file 4 — Source Data [file 41467_2023_42099_MOESM4_ESM.zip › Figure02/Fgiure2a_Multi-year_mean_actual_GI_QTP.img.aux.xml]

<PAMDataset>
  <Metadata domain="Esri">
    <MDI key="PyramidResamplingType">NEAREST</MDI>
  </Metadata>
  <PAMRasterBand band="1">
    <Description>Layer_1</Description>
    <Histograms>
      <HistItem>
        <HistMin>0.1483049988746643</HistMin>
        <HistMax>17.82430076599121</HistMax>
        <BucketCount>256</BucketCount>
        <IncludeOutOfRange>1</IncludeOutOfRange>
        <Approximate>0</Approximate>
        <HistCounts>793|0|0|0|126|625|158|1074|0|2371|155|164|708|0|201|0|0|2362|0|0|299|298|460|180|0|321|169|12|31|413|0|24|136|117|0|143|18|1273|32|146|93|32|0|325|48|0|167|38|96|0|0|0|79|0|83|0|37|36|184|72|195|0|107|153|17|271|0|8|216|0|0|25|96|152|0|161|0|27|128|54|77|0|41|228|24|22|0|204|0|88|0|0|16|0|0|54|8|91|23|0|0|0|45|39|11|0|0|0|0|3|96|0|0|26|0|0|0|58|0|0|0|12|0|6|0|0|0|26|77|0|27|0|32|27|0|0|0|17|0|0|0|0|0|0|0|0|23|0|0|0|13|0|0|0|23|0|0|0|0|0|1|0|0|0|0|0|0|9|0|0|0|0|0|0|0|0|0|0|0|0|0|0|0|0|0|0|0|0|0|0|0|0|0|0|0|0|0|0|0|0|0|0|0|0|0|0|0|0|0|0|0|0|0|0|0|0|0|0|0|0|0|0|0|0|0|0|0|0|0|0|0|0|0|0|0|0|0|0|0|0|0|0|0|0|0|0|0|0|0|0|0|0|0|0|0|23</HistCounts>
      </HistItem>
    </Histograms>
    <Metadata>
      <MDI key="LAYER_TYPE">athematic</MDI>
      <MDI key="RepresentationType">ATHEMATIC</MDI>
      <MDI key="STATISTICS_COVARIANCES">4.456750160349196</MDI>
      <MDI key="STATISTICS_EXCLUDEDVALUES"></MDI>
      <MDI key="STATISTICS_MAXIMUM">17.824300765991</MDI>
      <MDI key="STATISTICS_MEAN">2.3311931133666</MDI>
      <MDI key="STATISTICS_MEDIAN">0</MDI>
      <MDI key="STATISTICS_MINIMUM">0.14830499887466</MDI>
      <MDI key="STATISTICS_MODE">0</MDI>
      <MDI key="STATISTICS_SKIPFACTORX">1</MDI>
      <MDI key="STATISTICS_SKIPFACTORY">1</MDI>
      <MDI key="STATISTICS_STDDEV">2.1111016461434</MDI>
    </Metadata>
  </PAMRasterBand>
</PAMDataset>
