# Supplementary material for: An early warning signal for grassland degradation on the Qinghai-Tibetan Plateau
Source: Nat Commun. 2023 Oct 12;14:6406. doi: 10.1038/s41467-023-42099-4 (PMC10570289; doi:10.1038/s41467-023-42099-4)
Supplement: Supplementary file 4 — Source Data [file 41467_2023_42099_MOESM4_ESM.zip › Figure02/Fgiure2b_19802017.img.aux.xml]

<PAMDataset>
  <Metadata domain="Esri">
    <MDI key="PyramidResamplingType">NEAREST</MDI>
  </Metadata>
  <PAMRasterBand band="1">
    <Description>Layer_1</Description>
    <Histograms>
      <HistItem>
        <HistMin>-0.07580863684415817</HistMin>
        <HistMax>0.388761430978775</HistMax>
        <BucketCount>256</BucketCount>
        <IncludeOutOfRange>1</IncludeOutOfRange>
        <Approximate>0</Approximate>
        <HistCounts>14|0|0|0|72|0|0|0|0|0|110|63|107|42|0|0|0|0|79|11|87|186|35|0|17|0|136|0|180|122|954|550|0|133|370|822|1390|302|1551|2042|2945|434|1080|856|170|36|38|0|50|255|250|153|52|115|162|0|35|40|184|0|70|36|36|90|0|0|0|11|0|41|105|0|0|0|6|0|0|0|20|0|0|0|43|0|0|0|0|28|45|0|0|0|0|97|0|0|0|0|0|0|0|0|0|0|23|0|0|0|0|86|44|23|0|0|26|0|0|0|0|0|0|0|0|0|0|0|0|0|0|0|14|0|0|0|0|0|0|0|0|0|0|0|0|0|0|0|0|0|0|0|0|0|0|0|0|0|0|0|0|0|0|0|16|0|0|0|0|0|0|0|0|0|26|0|0|0|0|0|0|1|0|0|0|0|0|0|0|0|0|0|0|0|0|0|0|0|0|0|0|0|0|0|0|0|0|0|0|0|0|0|0|0|0|39|0|0|0|0|0|0|0|0|0|0|0|0|0|0|0|0|0|0|0|0|0|0|0|0|0|0|0|0|0|0|0|0|0|0|0|0|0|0|0|0|0|27</HistCounts>
      </HistItem>
    </Histograms>
    <Metadata>
      <MDI key="LAYER_TYPE">athematic</MDI>
      <MDI key="RepresentationType">ATHEMATIC</MDI>
      <MDI key="STATISTICS_COVARIANCES">0.001163351871800214</MDI>
      <MDI key="STATISTICS_EXCLUDEDVALUES"></MDI>
      <MDI key="STATISTICS_MAXIMUM">0.38876143097878</MDI>
      <MDI key="STATISTICS_MEAN">-0.00014858692011144</MDI>
      <MDI key="STATISTICS_MEDIAN">0</MDI>
      <MDI key="STATISTICS_MINIMUM">-0.075808636844158</MDI>
      <MDI key="STATISTICS_MODE">0</MDI>
      <MDI key="STATISTICS_SKIPFACTORX">1</MDI>
      <MDI key="STATISTICS_SKIPFACTORY">1</MDI>
      <MDI key="STATISTICS_STDDEV">0.034107944408894</MDI>
    </Metadata>
  </PAMRasterBand>
</PAMDataset>
