# Supplementary material for: An early warning signal for grassland degradation on the Qinghai-Tibetan Plateau
Source: Nat Commun. 2023 Oct 12;14:6406. doi: 10.1038/s41467-023-42099-4 (PMC10570289; doi:10.1038/s41467-023-42099-4)
Supplement: Supplementary file 4 — Source Data [file 41467_2023_42099_MOESM4_ESM.zip › Figure02/Fgiure2c_19801989.img.aux.xml]

<PAMDataset>
  <Metadata domain="Esri">
    <MDI key="PyramidResamplingType">NEAREST</MDI>
  </Metadata>
  <PAMRasterBand band="1">
    <Description>Layer_1</Description>
    <Histograms>
      <HistItem>
        <HistMin>-0.6217262744903564</HistMin>
        <HistMax>0.7326993942260742</HistMax>
        <BucketCount>256</BucketCount>
        <IncludeOutOfRange>1</IncludeOutOfRange>
        <Approximate>0</Approximate>
        <HistCounts>27|0|0|0|0|0|0|0|0|0|0|0|0|0|0|0|0|0|0|0|0|0|0|0|0|0|0|0|0|0|0|0|0|0|0|0|0|0|0|0|0|0|0|0|0|0|0|14|0|0|0|0|0|0|0|0|0|0|0|0|0|0|0|0|0|0|0|0|0|0|0|0|0|0|0|0|0|0|0|0|0|0|0|0|0|0|0|0|0|0|0|0|0|0|0|26|1|0|0|0|52|0|0|0|0|0|0|556|1387|78|327|250|33|793|3|909|263|9550|565|121|32|182|0|313|6|106|220|223|67|27|76|36|10|68|34|97|164|5|0|0|25|14|0|27|0|31|39|0|0|105|124|23|0|0|0|0|0|36|0|0|0|0|0|0|0|0|0|0|0|0|0|0|0|0|0|0|0|0|22|0|0|0|43|0|0|0|0|0|0|0|0|0|0|0|23|0|0|0|0|0|0|0|0|0|0|0|0|0|0|0|0|0|0|0|0|0|0|0|0|0|0|0|0|0|0|0|0|0|0|0|0|0|0|0|0|0|0|0|0|0|0|0|27|0|0|0|0|0|0|0|0|0|0|0|0|23</HistCounts>
      </HistItem>
    </Histograms>
    <Metadata>
      <MDI key="LAYER_TYPE">athematic</MDI>
      <MDI key="RepresentationType">ATHEMATIC</MDI>
      <MDI key="STATISTICS_COVARIANCES">0.004227669566842254</MDI>
      <MDI key="STATISTICS_EXCLUDEDVALUES"></MDI>
      <MDI key="STATISTICS_MAXIMUM">0.73269939422607</MDI>
      <MDI key="STATISTICS_MEAN">0.0042220214831202</MDI>
      <MDI key="STATISTICS_MEDIAN">0</MDI>
      <MDI key="STATISTICS_MINIMUM">-0.62172627449036</MDI>
      <MDI key="STATISTICS_MODE">0</MDI>
      <MDI key="STATISTICS_SKIPFACTORX">1</MDI>
      <MDI key="STATISTICS_SKIPFACTORY">1</MDI>
      <MDI key="STATISTICS_STDDEV">0.065020531886799</MDI>
    </Metadata>
  </PAMRasterBand>
</PAMDataset>
