# Supplementary material for: An early warning signal for grassland degradation on the Qinghai-Tibetan Plateau
Source: Nat Commun. 2023 Oct 12;14:6406. doi: 10.1038/s41467-023-42099-4 (PMC10570289; doi:10.1038/s41467-023-42099-4)
Supplement: Supplementary file 4 — Source Data [file 41467_2023_42099_MOESM4_ESM.zip › Figure02/Fgiure2d_19901999.img.aux.xml]

<PAMDataset>
  <Metadata domain="Esri">
    <MDI key="PyramidResamplingType">NEAREST</MDI>
  </Metadata>
  <PAMRasterBand band="1">
    <Description>Layer_1</Description>
    <Histograms>
      <HistItem>
        <HistMin>-0.2802425920963287</HistMin>
        <HistMax>0.3288505673408508</HistMax>
        <BucketCount>256</BucketCount>
        <IncludeOutOfRange>1</IncludeOutOfRange>
        <Approximate>0</Approximate>
        <HistCounts>75|0|0|0|0|0|110|0|0|0|0|0|85|0|0|0|0|0|0|0|0|0|0|0|0|0|0|0|0|0|0|0|0|0|0|0|0|0|63|0|104|0|167|0|0|107|0|0|0|0|55|0|0|0|0|152|107|0|0|0|146|0|0|43|0|0|0|0|31|0|0|0|178|0|0|319|0|15|33|23|0|565|53|0|17|0|903|0|14|155|0|0|262|0|87|204|389|0|413|91|0|250|381|17|549|45|96|1339|6|0|59|155|375|286|708|1275|593|1264|651|21|222|0|407|24|2122|116|154|38|48|30|220|58|128|16|24|10|58|36|16|0|29|0|0|0|27|0|8|26|0|0|0|97|0|0|0|0|0|0|0|0|0|0|0|0|12|0|0|0|0|0|0|26|0|0|0|0|54|22|0|0|0|0|0|36|0|0|0|0|0|0|0|0|0|0|0|0|0|0|0|0|0|0|0|0|0|0|0|0|0|0|0|0|0|0|0|0|0|0|0|0|0|0|0|0|0|0|9|6|0|0|0|0|0|0|0|0|0|0|0|0|0|0|0|0|23|6|0|0|0|0|0|0|0|0|0|39</HistCounts>
      </HistItem>
    </Histograms>
    <Metadata>
      <MDI key="LAYER_TYPE">athematic</MDI>
      <MDI key="RepresentationType">ATHEMATIC</MDI>
      <MDI key="STATISTICS_COVARIANCES">0.003948480327612451</MDI>
      <MDI key="STATISTICS_EXCLUDEDVALUES"></MDI>
      <MDI key="STATISTICS_MAXIMUM">0.32885056734085</MDI>
      <MDI key="STATISTICS_MEAN">-0.026132548408271</MDI>
      <MDI key="STATISTICS_MEDIAN">0</MDI>
      <MDI key="STATISTICS_MINIMUM">-0.28024259209633</MDI>
      <MDI key="STATISTICS_MODE">0</MDI>
      <MDI key="STATISTICS_SKIPFACTORX">1</MDI>
      <MDI key="STATISTICS_SKIPFACTORY">1</MDI>
      <MDI key="STATISTICS_STDDEV">0.062836934422459</MDI>
    </Metadata>
  </PAMRasterBand>
</PAMDataset>
