# Supplementary material for: An early warning signal for grassland degradation on the Qinghai-Tibetan Plateau
Source: Nat Commun. 2023 Oct 12;14:6406. doi: 10.1038/s41467-023-42099-4 (PMC10570289; doi:10.1038/s41467-023-42099-4)
Supplement: Supplementary file 4 — Source Data [file 41467_2023_42099_MOESM4_ESM.zip › Figure02/Fgiure2d_20002017.img.aux.xml]

<PAMDataset>
  <Metadata domain="Esri">
    <MDI key="PyramidResamplingType">NEAREST</MDI>
  </Metadata>
  <PAMRasterBand band="1">
    <Description>Layer_1</Description>
    <Histograms>
      <HistItem>
        <HistMin>-0.2090352326631546</HistMin>
        <HistMax>0.5264695882797241</HistMax>
        <BucketCount>256</BucketCount>
        <IncludeOutOfRange>1</IncludeOutOfRange>
        <Approximate>0</Approximate>
        <HistCounts>19|0|0|0|0|0|0|0|0|0|0|0|0|0|9|0|0|0|0|0|0|0|134|0|17|14|0|0|23|0|0|11|0|0|5|0|66|35|0|0|0|33|52|134|0|59|85|27|0|0|0|17|91|87|9|359|45|244|1203|128|295|745|608|120|586|2823|36|493|1098|670|0|39|1107|293|36|535|174|1182|559|603|247|154|88|13|0|142|146|6|0|0|178|0|132|215|0|52|0|97|167|0|0|23|152|0|0|43|26|0|129|0|0|0|42|31|0|0|0|0|0|0|0|0|0|0|0|0|0|0|0|0|15|0|0|0|0|0|0|0|0|0|0|0|0|0|0|0|0|0|0|0|0|0|14|0|0|0|0|0|0|0|0|86|23|0|0|0|0|0|0|0|0|0|0|0|0|0|0|0|0|0|0|0|0|0|0|0|0|0|0|0|0|0|0|1|0|0|0|0|0|0|0|0|0|0|0|0|0|0|0|0|0|0|0|0|0|0|0|0|0|0|0|0|26|0|0|0|0|0|0|0|0|0|0|0|0|0|0|0|0|0|0|0|0|0|0|0|0|0|0|0|0|0|0|0|0|27</HistCounts>
      </HistItem>
    </Histograms>
    <Metadata>
      <MDI key="LAYER_TYPE">athematic</MDI>
      <MDI key="RepresentationType">ATHEMATIC</MDI>
      <MDI key="STATISTICS_COVARIANCES">0.00268001465728976</MDI>
      <MDI key="STATISTICS_EXCLUDEDVALUES"></MDI>
      <MDI key="STATISTICS_MAXIMUM">0.52646958827972</MDI>
      <MDI key="STATISTICS_MEAN">-0.0055182910245306</MDI>
      <MDI key="STATISTICS_MEDIAN">0</MDI>
      <MDI key="STATISTICS_MINIMUM">-0.20903523266315</MDI>
      <MDI key="STATISTICS_MODE">0</MDI>
      <MDI key="STATISTICS_SKIPFACTORX">1</MDI>
      <MDI key="STATISTICS_SKIPFACTORY">1</MDI>
      <MDI key="STATISTICS_STDDEV">0.051768857987112</MDI>
    </Metadata>
  </PAMRasterBand>
</PAMDataset>
