# Supplementary material for: An early warning signal for grassland degradation on the Qinghai-Tibetan Plateau
Source: Nat Commun. 2023 Oct 12;14:6406. doi: 10.1038/s41467-023-42099-4 (PMC10570289; doi:10.1038/s41467-023-42099-4)
Supplement: Supplementary file 4 — Source Data [file 41467_2023_42099_MOESM4_ESM.zip › Figure03/Figure3b.xlsx]

## Sheet: Sheet1
	GI (SU / ha /year)	Area percentage (%)
	0.5	4.03075
	1	10.1489
	1.5	11.0619
	2	10.7255
	2.5	10.1756
	3	9.48695
	3.5	10.7095
	4	8.4886
	4.5	6.76419
	5	5.03977
	5.5	3.42747
	6	2.81886
	6.5	2.06075
	7	1.71908
	7.5	1.05173
	8	0.76344
	8.5	0.60862
	9	0.43244
	9.5	0.48049
	10	0.00534
