# Supplementary material for: An early warning signal for grassland degradation on the Qinghai-Tibetan Plateau
Source: Nat Commun. 2023 Oct 12;14:6406. doi: 10.1038/s41467-023-42099-4 (PMC10570289; doi:10.1038/s41467-023-42099-4)
Supplement: Supplementary file 4 — Source Data [file 41467_2023_42099_MOESM4_ESM.zip › Figure03/Figure3c/Figure3c_ActSR_minus_SRThreshold.img.aux.xml]

<PAMDataset>
  <PAMRasterBand band="1">
    <Description>Layer_1</Description>
    <Histograms>
      <HistItem>
        <HistMin>-6.46412992477417</HistMin>
        <HistMax>15.82430076599121</HistMax>
        <BucketCount>256</BucketCount>
        <IncludeOutOfRange>1</IncludeOutOfRange>
        <Approximate>0</Approximate>
        <HistCounts>2|0|12|0|0|17|0|0|10|0|9|15|2|1|35|4|38|27|48|17|58|19|85|0|89|130|34|38|100|8|145|284|51|36|128|208|28|376|89|121|122|207|65|380|116|245|52|350|338|163|141|210|206|448|303|455|209|121|685|435|278|800|352|111|864|407|1022|118|446|209|387|295|643|215|156|175|249|119|328|131|99|41|222|101|156|73|30|45|131|84|36|52|28|43|94|69|33|42|3|139|25|39|26|24|5|91|39|18|15|12|10|43|24|13|16|22|5|35|13|7|18|8|11|16|9|14|15|0|10|17|10|5|12|9|7|15|6|5|14|6|2|13|2|5|7|7|6|6|6|3|8|4|4|12|0|1|9|0|10|3|0|1|0|4|1|0|0|2|0|7|0|0|0|0|0|6|0|0|1|0|1|0|0|0|0|0|0|0|0|0|0|0|0|0|0|0|0|0|0|0|0|0|0|0|2|0|0|0|0|0|1|0|0|0|0|2|0|0|0|0|0|0|0|0|0|0|0|1|0|0|0|0|0|2|0|0|0|0|2|0|0|0|0|0|6|0|0|0|0|0|6|0|0|0|0|1</HistCounts>
      </HistItem>
    </Histograms>
    <Metadata>
      <MDI key="LAYER_TYPE">athematic</MDI>
      <MDI key="RepresentationType">ATHEMATIC</MDI>
      <MDI key="STATISTICS_EXCLUDEDVALUES"></MDI>
      <MDI key="STATISTICS_MAXIMUM">15.824300765991</MDI>
      <MDI key="STATISTICS_MEAN">-1.0000746138533</MDI>
      <MDI key="STATISTICS_MINIMUM">-6.4641299247742</MDI>
      <MDI key="STATISTICS_SKIPFACTORX">1</MDI>
      <MDI key="STATISTICS_SKIPFACTORY">1</MDI>
      <MDI key="STATISTICS_STDDEV">1.9391634023633</MDI>
    </Metadata>
  </PAMRasterBand>
</PAMDataset>
