# Supplementary material for: An early warning signal for grassland degradation on the Qinghai-Tibetan Plateau
Source: Nat Commun. 2023 Oct 12;14:6406. doi: 10.1038/s41467-023-42099-4 (PMC10570289; doi:10.1038/s41467-023-42099-4)
Supplement: Supplementary file 4 — Source Data [file 41467_2023_42099_MOESM4_ESM.zip › Figure03/Figure3d/Figure3d_ACT_GI_ratio_to_GIthrehold.img.aux.xml]

<PAMDataset>
  <PAMRasterBand band="1">
    <Description>Layer_1</Description>
    <Histograms>
      <HistItem>
        <HistMin>0</HistMin>
        <HistMax>18.72661972045898</HistMax>
        <BucketCount>256</BucketCount>
        <IncludeOutOfRange>1</IncludeOutOfRange>
        <Approximate>0</Approximate>
        <HistCounts>6617|760|1220|1320|2142|1645|1130|2763|1526|1847|1334|1433|1372|489|1247|410|706|518|755|328|168|415|331|1138|343|202|101|88|366|84|99|94|60|60|26|56|56|492|35|27|34|21|69|18|19|26|46|10|8|23|11|28|14|16|24|20|8|1|34|16|20|1|21|15|6|3|1|15|20|2|6|25|15|327|88|33|9|9|0|2|0|10|0|0|0|32|4|5|9|0|0|0|0|2|5|0|3|10|0|12|0|0|0|0|0|0|1|4|0|2|40|0|1|7|1|19|5|0|0|0|0|7|0|0|0|0|22|3|1|0|0|0|0|0|19|0|0|0|0|0|18|1|0|0|0|0|0|1|0|0|0|0|0|4|2|30|1|0|0|4|0|0|2|1|0|0|0|0|0|0|0|0|0|0|0|0|0|0|0|0|0|0|0|0|0|0|12|0|16|0|0|0|0|0|0|0|0|0|0|0|0|0|0|0|0|0|0|0|0|0|0|0|0|3|0|0|0|0|1|0|0|0|0|0|0|0|15|0|0|0|0|0|0|0|0|0|0|0|0|0|0|0|0|1|0|0|0|0|0|0|0|0|0|0|0|3</HistCounts>
      </HistItem>
    </Histograms>
    <Metadata>
      <MDI key="LAYER_TYPE">athematic</MDI>
      <MDI key="RepresentationType">ATHEMATIC</MDI>
      <MDI key="STATISTICS_EXCLUDEDVALUES"></MDI>
      <MDI key="STATISTICS_MAXIMUM">18.726619720459</MDI>
      <MDI key="STATISTICS_MEAN">0.89152825297505</MDI>
      <MDI key="STATISTICS_MINIMUM">0</MDI>
      <MDI key="STATISTICS_SKIPFACTORX">1</MDI>
      <MDI key="STATISTICS_SKIPFACTORY">1</MDI>
      <MDI key="STATISTICS_STDDEV">1.2820480236764</MDI>
    </Metadata>
  </PAMRasterBand>
</PAMDataset>
