# Supplementary material for: An early warning signal for grassland degradation on the Qinghai-Tibetan Plateau
Source: Nat Commun. 2023 Oct 12;14:6406. doi: 10.1038/s41467-023-42099-4 (PMC10570289; doi:10.1038/s41467-023-42099-4)
Supplement: Supplementary file 4 — Source Data [file 41467_2023_42099_MOESM4_ESM.zip › Figure03/Figure3d.xlsx]

## Sheet: Sheet1
	Figure 3d
		Ratio	Area percentage (%)
		<0.25	13.2856
		0.25-0.5	22.5791
		0.5-0.75	28.7535
		0.75-1.0	15.0605
		1.0-2.0	15.8752
		2.0-3.0	3.16574
		>3.0	1.28026
