# Supplementary material for: An early warning signal for grassland degradation on the Qinghai-Tibetan Plateau
Source: Nat Commun. 2023 Oct 12;14:6406. doi: 10.1038/s41467-023-42099-4 (PMC10570289; doi:10.1038/s41467-023-42099-4)
Supplement: Supplementary file 4 — Source Data [file 41467_2023_42099_MOESM4_ESM.zip › Figure04/Figure4d.xlsx]

## Sheet: Sheet1
GI threshold					GI threshold + 10%					GI threshold + 30%
	Years	Area percentage (%)				Years	Area percentage (%)				Years	Area percentage (%)
	2	0.57658				2	0.65667				2	0.77946
	3	0.5232				3	0.56057				3	0.85954
	4	0.4965				4	0.6887				4	1.16385
	5	0.5926				5	0.84886				5	1.36138
	6	0.6887				6	0.84886				6	1.7084
	7	0.53921				7	0.79547				7	2.33303
	8	0.62997				8	0.93962				8	3.25663
	9	0.50718				9	1.09978				9	4.3137
	10	0.58726				10	1.19054				10	5.74983
	11	0.64065				11	1.16385				11	6.19294
	12	0.74742				12	1.3507				12	6.65207
	13	0.64065				13	1.56959				13	6.47056
	14	0.70471				14	1.72975				14	6.15557
	15	0.66734				15	1.79916				15	5.81923
	16	0.73675				16	1.74043				16	5.03977
	17	0.73141				17	1.88992				17	4.15354
	18	0.81683				18	2.12482				18	3.82254
	19	0.74742				19	2.01271				19	3.25129
	20	0.83818				20	2.11414				20	2.94699
	21	0.7581				21	2.00737				21	2.9897
	22	0.81683				22	2.16753				22	2.57327
	23	0.79547				23	2.14084				23	2.41311
	24	0.91826				24	2.19422				24	2.08745
	25	1.08376				25	2.10346				25	2.15151
	26	1.00902				26	2.24227				26	1.92729
	27	0.87555				27	2.41845				27	1.93796
	28	0.98233				28	2.12482				28	1.71374
	29	0.99834				29	2.40777				29	1.56959
	30	0.85954				30	2.16753				30	1.50553
	31	0.93428				31	2.13016				31	1.27596
	32	0.95564				32	2.23693				32	1.0891
	33	1.05173				33	2.24761				33	0.96631
	34	1.00368				34	2.42379				34	0.83284
	35	1.14249				35	2.34905				35	0.75276
	36	0.97165				36	2.29566				36	0.5926
	37	0.99834				37	2.32769				37	0.4965
	38	1.07843				38	2.06075				38	0.39507
	39	1.04639				39	2.13016				39	0.24558
	40	1.05173				40	2.06075				40	0.16016
	41	1.20122				41	1.92729				41	0.10144
	42	1.14249				42	1.98067				42	0.03737
	43	1.12114				43	1.86856				43	0.02669
	44	1.02504				44	1.7084				44	0.00534
	45	1.13181				45	1.72441				45	0.01602
	46	1.15317				46	1.86856				46	0.00534
	47	1.15317				47	1.67103				47	0.00534
	48	1.09444				48	1.52688				49	0.00534
	49	1.11046				49	1.48951				52	0.00534
	50	1.19588				50	1.39875				54	0.00534
	51	1.11046				51	1.17986				62	0.01068
	52	1.11046				52	1.40943				70	0.00534
	53	1.13715				53	1.19054				74	0.00534
	54	1.17986				54	1.03038				111	0.00534
	55	1.14783				55	0.86488				121	0.05339
	56	1.2813				56	0.9503
	57	1.30265				57	0.85954
	58	1.22791				58	0.7581
	59	1.2546				59	0.74742
	60	1.16918				60	0.64065
	61	1.05173				61	0.58192
	62	1.20656				62	0.49116
	63	1.14783				63	0.40574
	64	1.0891				64	0.41108
	65	1.07309				65	0.35236
	66	1.21189				66	0.37371
	67	1.1852				67	0.32566
	68	1.15317				68	0.26694
	69	1.13715				69	0.19753
	70	0.93428				70	0.14948
	71	1.06775				71	0.10144
	72	0.99301				72	0.06406
	73	0.99834				73	0.04271
	74	0.98233				74	0.00534
	75	0.95564				77	0.01068
	76	0.97165				100	0.00534
	77	0.9503				121	0.05873
	78	0.93428
	79	0.90225
	80	0.83818
	81	0.93428
	82	0.79547
	83	0.90225
	84	0.85954
	85	0.64065
	86	0.82751
	87	0.75276
	88	0.76878
	89	0.79013
	90	0.68336
	91	0.65667
	92	0.74742
	93	0.72607
	94	0.64599
	95	0.60862
	96	0.64065
	97	0.63531
	98	0.54989
	99	0.54989
	100	0.60862
	101	0.47515
	102	0.662
	103	0.62463
	104	0.58726
	105	0.51252
	106	0.41642
	107	0.44312
	108	0.50184
	109	0.43244
	110	0.39507
	111	0.4965
	112	0.50718
	113	0.39507
	114	0.45379
	115	0.49116
	116	0.41108
	117	0.44312
	118	0.44312
	119	0.39507
	120	0.41642
	121	0.39507
