# Supplementary material for: An early warning signal for grassland degradation on the Qinghai-Tibetan Plateau
Source: Nat Commun. 2023 Oct 12;14:6406. doi: 10.1038/s41467-023-42099-4 (PMC10570289; doi:10.1038/s41467-023-42099-4)
Supplement: Supplementary file 4 — Source Data [file 41467_2023_42099_MOESM4_ESM.zip › Figure04/NOTE.txt]

The number of 121 in Figure4a-4f means time until degradation greater than 120 years
