# Supplementary material for: An early warning signal for grassland degradation on the Qinghai-Tibetan Plateau
Source: Nat Commun. 2023 Oct 12;14:6406. doi: 10.1038/s41467-023-42099-4 (PMC10570289; doi:10.1038/s41467-023-42099-4)
Supplement: Supplementary file 4 — Source Data [file 41467_2023_42099_MOESM4_ESM.zip › Figure05/Figure5c.xlsx]

## Sheet: Sheet1
Figure5c
	Ratio range	Area percentage (%)		Ratio range	Cumulative area percentage (%)
	≤0.15	8.2104		≤0.15	8.2104
	0.15-0.2	6.06779		0.15-0.2	14.2782
	0.2-0.25	6.23463		0.2-0.25	20.5128
	0.25-0.3	5.04918		0.25-0.3	25.562
	0.3-0.35	8.97436		0.3-0.35	34.5363
	0.35-0.4	3.88128		0.35-0.4	38.4176
	0.4-0.45	9.51001		0.4-0.45	47.9276
	0.45-0.5	2.65191		0.45-0.5	50.5796
	0.5-0.55	13.804		0.5-0.55	64.3836
	0.55-0.6	4.85599		0.55-0.6	69.2395
	0.6-0.65	5.55848		0.6-0.65	74.798
	0.65-0.7	8.22796		0.65-0.7	83.026
	0.7-0.75	2.7046		0.7-0.75	85.7306
	0.75-0.8	3.93397		0.75-0.8	89.6646
	0.8-0.85	4.14471		0.8-0.85	93.8093
	0.85-0.9	2.69582		0.85-0.9	96.5051
	0.9-0.95	1.72989		0.9-0.95	98.235
	>0.95	1.76502		>0.95	100
