# Supplementary material for: An early warning signal for grassland degradation on the Qinghai-Tibetan Plateau
Source: Nat Commun. 2023 Oct 12;14:6406. doi: 10.1038/s41467-023-42099-4 (PMC10570289; doi:10.1038/s41467-023-42099-4)
Supplement: Supplementary file 4 — Source Data [file 41467_2023_42099_MOESM4_ESM.zip › Figure05/Figure5d.xlsx]

## Sheet: Sheet1
Figure5d
	Ratio range	Area percentage (%)		Ratio range	Cumulative area percentage (%)
	1~2	31.7919		1~2	31.7919
	2~3	45.0867		2~3	76.88
	3~6	22.5434		3~6	99.42
	>6	0.57803		>6	100
