# Supplementary material for: An early warning signal for grassland degradation on the Qinghai-Tibetan Plateau
Source: Nat Commun. 2023 Oct 12;14:6406. doi: 10.1038/s41467-023-42099-4 (PMC10570289; doi:10.1038/s41467-023-42099-4)
Supplement: Supplementary file 4 — Source Data [file 41467_2023_42099_MOESM4_ESM.zip › Figure05/Figure5e.xlsx]

## Sheet: Sheet1
	Figure5e
		Ratio range	Area percentage (%)		Ratio range	Cumulative area percentage (%)
		1~2	8.97803		1~2	8.97803
		2~3	43.0754		2~3	52.05
		3~6	41.4199		3~6	93.47
		>6	6.52658		>6	100
