# Supplementary material for: An early warning signal for grassland degradation on the Qinghai-Tibetan Plateau
Source: Nat Commun. 2023 Oct 12;14:6406. doi: 10.1038/s41467-023-42099-4 (PMC10570289; doi:10.1038/s41467-023-42099-4)
Supplement: Supplementary file 4 — Source Data [file 41467_2023_42099_MOESM4_ESM.zip › Figure05/Figure5f.xlsx]

## Sheet: Sheet1
	Figure5f
		Ratio range	Area percentage (%)		Ratio range	Cumulative area percentage (%)
		>0.95	19.5964		>0.95	19.5964
		0.9-0.95	7.0852		0.9-0.95	26.6816
		0.85-0.9	8.83408		0.85-0.9	35.5157
		0.8-0.85	6.59193		0.8-0.85	42.1076
		0.75-0.8	5.96413		0.75-0.8	48.0718
		0.7-0.75	2.95964		0.7-0.75	51.0314
		0.65-0.7	12.9596		0.65-0.7	63.991
		0.6-0.65	7.35426		0.6-0.65	71.3453
		0.55-0.6	1.21076		0.55-0.6	72.556
		0.5-0.55	15.8296		0.5-0.55	88.3856
		0.45-0.5	3.36323		0.45-0.5	91.7489
		0.4-0.45	5.65022		0.4-0.45	97.3991
		0.35-0.4	1.16592		0.35-0.4	98.565
		0.3-0.35	0.17937		0.3-0.35	98.7444
		0.25-0.3	0.3139		0.25-0.3	99.0583
		0.2-0.25	0.40359		0.2-0.25	99.4619
		0.15-0.2	0.44843		0.15-0.2	99.9103
		≤0.15	0.08969		≤0.15	100
