# Supplementary material for: An early warning signal for grassland degradation on the Qinghai-Tibetan Plateau
Source: Nat Commun. 2023 Oct 12;14:6406. doi: 10.1038/s41467-023-42099-4 (PMC10570289; doi:10.1038/s41467-023-42099-4)
Supplement: Supplementary file 4 — Source Data [file 41467_2023_42099_MOESM4_ESM.zip › Figure05/Figure5g.xlsx]

## Sheet: Sheet1
	Figure5g
		Ratio range	Cumulative area percentage (%)	Ratio range	Cumulative area percentage (%)
		≤0.15	8.2104	>0.95	19.5964
		0.15-0.2	14.2782	0.9-0.95	26.6816
		0.2-0.25	20.5128	0.85-0.9	35.5157
		0.25-0.3	25.562	0.8-0.85	42.1076
		0.3-0.35	34.5363	0.75-0.8	48.0718
		0.35-0.4	38.4176	0.7-0.75	51.0314
		0.4-0.45	47.9276	0.65-0.7	63.991
		0.45-0.5	50.5796	0.6-0.65	71.3453
		0.5-0.55	64.3836	0.55-0.6	72.556
		0.55-0.6	69.2395	0.5-0.55	88.3856
		0.6-0.65	74.798	0.45-0.5	91.7489
		0.65-0.7	83.026	0.4-0.45	97.3991
		0.7-0.75	85.7306	0.35-0.4	98.565
		0.75-0.8	89.6646	0.3-0.35	98.7444
		0.8-0.85	93.8093	0.25-0.3	99.0583
		0.85-0.9	96.5051	0.2-0.25	99.4619
		0.9-0.95	98.235	0.15-0.2	99.9103
		>0.95	100	≤0.15	100
