# Supplementary material for: An early warning signal for grassland degradation on the Qinghai-Tibetan Plateau
Source: Nat Commun. 2023 Oct 12;14:6406. doi: 10.1038/s41467-023-42099-4 (PMC10570289; doi:10.1038/s41467-023-42099-4)
Supplement: Supplementary file 4 — Source Data [file 41467_2023_42099_MOESM4_ESM.zip › Figure05/Figure5h.xlsx]

## Sheet: Sheet1
Figure5h
	Regions	Area percentage (%)				Area percentage (%)
	Offset area	89.1				Normal grazing (NG)	Overgrazing (OG)
	Non-offset area	10.9			Offset area	82.9	17.1
					Non-offset area	61.9	38.1
